# Supplementary material for: Bioenergy crop induced changes in soil properties: A case study on Miscanthus fields in the Upper Rhine Region
Source: PLoS One. 2018 Jul 26;13(7):e0200901. doi: 10.1371/journal.pone.0200901 (PMC6062028; doi:10.1371/journal.pone.0200901)
Supplement: S1 Table — (XLSX) [file pone.0200901.s001.xlsx]

## Sheet: Organic carbon
field	fieldcode	layer1	layer	grassland	miscanthus
A-5	1	0	5	14.842	23.418
A-5	1	0	5	30.928	29.821
A-5	1	0	5	39.176	37.277
A-5	1	1	4	15.117	14.841
A-5	1	1	4	16.112	14.859
A-5	1	1	4	29.57	18.658
A-5	1	2	3	4.423	14.133
A-5	1	2	3	4.629	14.492
A-5	1	2	3	8.485	15.551
A-5	1	3	2	7.74	9.113
A-5	1	3	2	28.699	10.431
A-5	1	3	2	29.431	11.529
A-20	2	0	5	14.842	44.796
A-20	2	0	5	30.928	51.86
A-20	2	0	5	39.176	51.981
A-20	2	1	4	15.117	29.663
A-20	2	1	4	16.112	39.523
A-20	2	1	4	29.57	42.076
A-20	2	2	3	4.423	11.074
A-20	2	2	3	4.629	15.798
A-20	2	2	3	8.485	22.354
A-20	2	3	4	7.74	16.522
A-20	2	3	4	29.431	16.534
A-20	2	3	4	28.699	12.269
A-20	2	4	1	9.047	17.643
M-20	3	1	4	19.127	20.739
M-20	3	1	4	31.481	30.211
M-20	3	1	4	40.612	32.759
M-20	3	2	3	15.172	9.777
M-20	3	2	3	16.511	11.787
M-20	3	2	3	17.427	17.243
M-20	3	3	2	9.247	6.095
M-20	3	3	2	11.746	7.105
M-20	3	3	2	13.699	14.412
M-20	3	4	1	8.828	6.36
M-20	3	4	1	10.948	6.492
M-20	3	4	1	11.076	7.265

## Sheet: CN ratio
field	fieldcode	layer	grassland	miscanthus
A-5	1	1	13.0048	10.8813
A-5	1	2	12.1131	11.3189
A-5	1	3	12.2693	10.9032
A-5	1	1	12.8764	11.1175
A-5	1	2	13.1205	11.025
A-5	1	3	10.6996	10.0182
A-20	2	1	13.0048	13.7883
A-20	2	2	12.1131	12.7161
A-20	2	3	12.2693	12.0505
A-20	2	4	12.8764	12.7604
A-20	2	1	13.1205	17.7145
A-20	2	2	10.6996	12.8356
A-20	2	3	13.641	12.2002
M-20	3	1	15.7727	17.0209
M-20	3	2	13.258	12.4976
M-20	3	3	12.2774	12.0839
M-20	3	4	11.8195	11.487
M-20	3	1	14.6053	16.763
M-20	3	2	12.892	11.6341
M-20	3	3	12.2635	10.9421
M-20	3	4	11.282	10.8863

## Sheet: 13C
position	positioncode	layer	type	weight	13C	percentC
Alsace	1	1	1	9.637	-28.117	1.60723
Alsace	1	2	1	9.713	-26.827	0.841706
Alsace	1	3	1	10.345	-26.513	0.817281
Alsace	1	4	1	10.486	-26.507	0.959636
Alsace	1	1	2	10.11	-24.378	1.34546
Alsace	1	2	2	9.53	-23.306	1.48621
Alsace	1	3	2	9.929	-25.65	1.13981
Alsace	1	1	3	9.542	-19.408	2.97025
Alsace	1	2	3	9.568	-22.505	2.30788
Alsace	1	3	3	9.861	-22.76	1.68893
Alsace	1	4	3	10.259	-24.091	1.939
Muttenz	2	1	3	10.365	-19.605	3.48886
Muttenz	2	2	3	10.317	-24.671	1.19514
Muttenz	2	3	3	10.218	-24.32	0.686087
Muttenz	2	4	3	10.091	-25.217	0.731136
Muttenz	2	1	1	10.098	-28.694	4.56476
Muttenz	2	2	1	10.231	-27.433	1.76062
Muttenz	2	3	1	9.965	-25.856	0.945743
Muttenz	2	4	1	10.453	-25.931	0.892177
Alsace	1	1	1	10.052	-27.967	1.47017
Alsace	1	2	1	9.578	-25.471	0.462922
Alsace	1	3	1	10.292	-28.233	3.18681
Alsace	1	1	2	10.034	-24.5398	1.40728
Alsace	1	2	2	10.336	-24.0898	1.42821
Alsace	1	3	2	9.87	-26.0678	0.952524
Alsace	1	1	3	10.257	-14.7778	4.66905
Alsace	1	2	3	10.195	-22.0228	1.64145
Alsace	1	3	3	9.545	-22.2988	1.67839
Alsace	1	4	3	10.376	-25.9508	1.406
Muttenz	2	1	3	10.335	-21.8978	3.12923
Muttenz	2	2	3	10.093	-25.4678	0.961234
Muttenz	2	3	3	10.407	-25.1698	0.760587
Muttenz	2	4	3	9.799	-24.9048	0.7061
Muttenz	2	1	1	9.953	-28.4098	3.29382
Muttenz	2	2	1	10.174	-27.1438	1.53929
Muttenz	2	3	1	10.384	-26.3208	1.22553
Muttenz	2	4	1	10.233	-26.2688	1.07524

## Sheet: Respiration rate
	field	fieldcode	layer	code	day	interval	class	treatment	co2	toc	persoc	sum	cum	persum	percum
1	muttenz	3	1	4	1	7	1	miscanthus	12.0178	32.759	0.366855	2018.99	2018.99	61.6316	61.6316
2	muttenz	3	1	4	1	7	1	miscanthus	3.32359	30.211	0.110012	558.363	2577.35	18.4821	80.1137
3	muttenz	3	2	4	1	7	1	miscanthus	2.50175	9.777	0.255881	420.293	2997.65	42.988	123.102
4	muttenz	3	1	4	1	7	1	miscanthus	10.3013	7.105	1.44987	1730.62	4728.26	243.578	366.679
5	muttenz	3	2	4	1	7	1	miscanthus	3.80023	20.739	0.183241	638.439	5366.7	30.7844	397.464
6	muttenz	3	1	4	8	7	4	miscanthus	4.76681	32.759	0.145511	800.824	6167.53	24.4459	421.91
7	muttenz	3	1	4	8	7	4	miscanthus	1.02092	30.211	0.033793	171.515	6339.04	5.67722	427.587
8	muttenz	3	2	4	8	7	4	miscanthus	0.680552	9.777	0.0696075	114.333	6453.37	11.6941	439.281
9	muttenz	3	1	4	8	7	4	miscanthus	6.98811	7.105	0.983548	1174	7627.38	165.236	604.517
10	muttenz	3	2	4	8	7	4	miscanthus	0.457526	20.739	0.0220611	76.8644	7704.24	3.70627	608.223
11	muttenz	3	1	4	15	7	5	miscanthus	7.22678	32.759	0.220604	1214.1	8918.34	37.0616	645.285
12	muttenz	3	1	4	15	7	5	miscanthus	1.27665	30.211	0.0422579	214.478	9132.82	7.09933	652.384
13	muttenz	3	2	4	15	7	5	miscanthus	-0.515713	9.777	-0.0527476	-86.6399	9046.18	-8.8616	643.523
14	muttenz	3	1	4	15	7	5	miscanthus	5.57662	7.105	0.784886	936.872	9983.05	131.861	775.383
15	muttenz	3	2	4	15	7	5	miscanthus	1.4828	20.739	0.071498	249.11	10232.2	12.0117	787.395
16	muttenz	3	1	4	22	7	6	miscanthus	10.6058	32.759	0.323753	1781.78	12013.9	54.3905	841.786
17	muttenz	3	1	4	22	7	6	miscanthus	0.809385	30.211	0.0267911	135.977	12149.9	4.5009	846.287
18	muttenz	3	2	4	22	7	6	miscanthus	2.16423	9.777	0.221359	363.591	12513.5	37.1884	883.475
19	muttenz	3	1	4	22	7	6	miscanthus	1.43454	7.105	0.201906	241.003	12754.5	33.9202	917.395
20	muttenz	3	2	4	22	7	6	miscanthus	0.0605924	20.739	0.00292166	10.1795	12764.7	0.49084	917.886
21	muttenz	3	1	4	29	7	7	miscanthus	5.09166	32.759	0.155428	855.399	13620.1	26.1119	943.998
22	muttenz	3	1	4	29	7	7	miscanthus	3.3172	30.211	0.109801	557.29	14177.4	18.4466	962.444
23	muttenz	3	2	4	29	7	7	miscanthus	0.811107	9.777	0.0829608	136.266	14313.6	13.9374	976.382
24	muttenz	3	1	4	29	7	7	miscanthus	9.42353	7.105	1.32632	1583.15	15896.8	222.822	1199.2
25	muttenz	3	2	4	29	7	7	miscanthus	1.93911	20.739	0.0935007	325.771	16222.6	15.7081	1214.91
26	5yr	1	1	2	1	1	1	miscanthus	4.60126	23.418	0.196484	110.43	110.43	4.71562	4.71562
27	5yr	1	1	2	1	1	1	miscanthus	4.28362	37.277	0.114913	102.807	213.237	2.75792	7.47354
28	5yr	1	1	2	1	1	1	miscanthus	10.4554	29.821	0.350604	250.929	464.166	8.41449	15.888
32	5yr	1	2	2	1	1	1	miscanthus	0.713537	14.492	0.0492366	17.1249	481.291	1.18168	17.0697
33	5yr	1	2	2	1	1	1	miscanthus	0.698478	14.133	0.0494217	16.7635	498.054	1.18612	18.2558
34	5yr	1	2	2	1	1	1	miscanthus	1.33716	15.551	0.0859854	32.0918	530.146	2.06365	20.3195
38	5yr	1	1	2	2	1	2	miscanthus	4.12963	23.418	0.176344	99.1112	629.257	4.23226	24.5517
39	5yr	1	1	2	2	1	2	miscanthus	4.57599	37.277	0.122756	109.824	739.081	2.94615	27.4979
40	5yr	1	1	2	2	1	2	miscanthus	10.669	29.821	0.357767	256.055	995.136	8.5864	36.0843
44	5yr	1	2	2	2	1	2	miscanthus	0.42192	14.492	0.029114	10.1261	1005.26	0.698736	36.783
45	5yr	1	2	2	2	1	2	miscanthus	1.55222	14.133	0.109829	37.2532	1042.52	2.6359	39.4189
46	5yr	1	2	2	2	1	2	miscanthus	0.48273	15.551	0.0310417	11.5855	1054.1	0.745002	40.1639
50	5yr	1	1	2	3	1	3	miscanthus	4.35702	23.418	0.186054	104.569	1158.67	4.46531	44.6292
51	5yr	1	1	2	3	1	3	miscanthus	3.65375	37.277	0.0980163	87.6901	1246.36	2.35239	46.9816
52	5yr	1	1	2	3	1	3	miscanthus	11.5815	29.821	0.388369	277.957	1524.32	9.32085	56.3025
56	5yr	1	2	2	3	1	3	miscanthus	0.565705	14.492	0.0390357	13.5769	1537.89	0.936856	57.2393
57	5yr	1	2	2	3	1	3	miscanthus	5.40721	14.133	0.382595	129.773	1667.67	9.18227	66.4216
58	5yr	1	2	2	3	1	3	miscanthus	1.87701	15.551	0.1207	45.0481	1712.71	2.8968	69.3184
62	5yr	1	1	2	7	4	4	miscanthus	3.21737	23.418	0.137389	308.868	2021.58	13.1893	82.5077
63	5yr	1	1	2	7	4	4	miscanthus	3.0487	37.277	0.081785	292.675	2314.26	7.85136	90.3591
64	5yr	1	1	2	7	4	4	miscanthus	9.20758	29.821	0.308762	883.928	3198.19	29.6411	120
68	5yr	1	2	2	7	4	4	miscanthus	0.956282	14.492	0.0659869	91.8031	3289.99	6.33474	126.335
69	5yr	1	2	2	7	4	4	miscanthus	1.50508	14.133	0.106494	144.487	3434.48	10.2234	136.558
70	5yr	1	2	2	7	4	4	miscanthus	1.26777	15.551	0.0815236	121.706	3556.18	7.82626	144.385
74	5yr	1	1	2	14	7	5	miscanthus	3.53215	23.418	0.150831	593.402	4149.58	25.3396	169.724
75	5yr	1	1	2	14	7	5	miscanthus	3.27503	37.277	0.0878566	550.205	4699.79	14.7599	184.484
76	5yr	1	1	2	14	7	5	miscanthus	8.56628	29.821	0.287257	1439.13	6138.92	48.2591	232.743
80	5yr	1	2	2	14	7	5	miscanthus	0.662956	14.492	0.0457463	111.377	6250.3	7.68538	240.429
81	5yr	1	2	2	14	7	5	miscanthus	0.813355	14.133	0.0575501	136.644	6386.94	9.66842	250.097
82	5yr	1	2	2	14	7	5	miscanthus	1.28577	15.551	0.0826811	216.01	6602.95	13.8904	263.987
86	5yr	1	1	2	21	7	6	miscanthus	2.51978	23.418	0.1076	423.322	7026.28	18.0768	282.064
87	5yr	1	1	2	21	7	6	miscanthus	2.37364	37.277	0.0636757	398.771	7425.05	10.6975	292.762
88	5yr	1	1	2	21	7	6	miscanthus	9.20214	29.821	0.308579	1545.96	8971.01	51.8413	344.603
92	5yr	1	2	2	21	7	6	miscanthus	0.676658	14.492	0.0466918	113.679	9084.68	7.84423	352.447
93	5yr	1	2	2	21	7	6	miscanthus	0.973327	14.133	0.0688691	163.519	9248.2	11.57	364.017
94	5yr	1	2	2	21	7	6	miscanthus	1.50913	15.551	0.097044	253.534	9501.74	16.3034	380.321
98	5yr	1	1	2	28	7	7	miscanthus	3.23701	23.418	0.138227	543.818	10045.6	23.2222	403.543
99	5yr	1	1	2	28	7	7	miscanthus	2.62349	37.277	0.0703783	440.747	10486.3	11.8236	415.366
100	5yr	1	1	2	28	7	7	miscanthus	8.71477	29.821	0.292236	1464.08	11950.4	49.0956	464.462
104	5yr	1	2	2	28	7	7	miscanthus	0.445535	14.492	0.0307435	74.8499	12025.2	5.16491	469.627
105	5yr	1	2	2	28	7	7	miscanthus	1.47286	14.133	0.104214	247.441	12272.7	17.508	487.135
106	5yr	1	2	2	28	7	7	miscanthus	1.54629	15.551	0.0994336	259.777	12532.5	16.7048	503.84
110	5yr	1	1	2	35	7	8	miscanthus	2.44293	23.418	0.104318	410.412	12942.9	17.5255	521.365
111	5yr	1	1	2	35	7	8	miscanthus	2.03679	37.277	0.0546393	342.181	13285	9.1794	530.545
112	5yr	1	1	2	35	7	8	miscanthus	5.40297	29.821	0.18118	907.7	14192.7	30.4383	560.983
116	5yr	1	2	2	35	7	8	miscanthus	0.54588	14.492	0.0376677	91.7078	14284.5	6.32817	567.311
117	5yr	1	2	2	35	7	8	miscanthus	0.909135	14.133	0.0643271	152.735	14437.2	10.807	578.118
118	5yr	1	2	2	35	7	8	miscanthus	0.634608	15.551	0.0408082	106.614	14543.8	6.85577	584.974
122	5yr	1	1	2	42	7	9	miscanthus	2.1467	23.418	0.0916688	360.645	14904.4	15.4004	600.374
123	5yr	1	1	2	42	7	9	miscanthus	2.35449	37.277	0.063162	395.554	15300	10.6112	610.985
124	5yr	1	1	2	42	7	9	miscanthus	8.37173	29.821	0.280733	1406.45	16706.4	47.1631	658.149
128	5yr	1	2	2	42	7	9	miscanthus	0.818637	14.492	0.0564889	137.531	16844	9.49013	667.639
129	5yr	1	2	2	42	7	9	miscanthus	0.815616	14.133	0.0577101	137.024	16981	9.69529	677.334
130	5yr	1	2	2	42	7	9	miscanthus	1.24567	15.551	0.0801026	209.273	17190.3	13.4572	690.791
29	20yr	2	1	3	1	1	1	miscanthus	1.95782	42.076	0.0465306	46.9877	46.9877	1.11673	1.11673
30	20yr	2	1	3	1	1	1	miscanthus	8.74972	39.523	0.221383	209.993	256.981	5.31319	6.42993
31	20yr	2	1	3	1	1	1	miscanthus	3.82028	51.981	0.0734938	91.6868	348.668	1.76385	8.19378
35	20yr	2	2	3	1	1	1	miscanthus	3.67137	22.354	0.164238	88.113	436.781	3.94171	12.1355
36	20yr	2	2	3	1	1	1	miscanthus	3.0953	15.798	0.19593	74.2871	511.068	4.70231	16.8378
37	20yr	2	2	3	1	1	1	miscanthus	2.26198	11.074	0.20426	54.2875	565.355	4.90225	21.74
41	20yr	2	1	3	2	1	2	miscanthus	4.09475	42.076	0.0973179	98.274	663.629	2.33563	24.0757
42	20yr	2	1	3	2	1	2	miscanthus	11.6204	39.523	0.294017	278.89	942.52	7.0564	31.1321
43	20yr	2	1	3	2	1	2	miscanthus	14.2159	51.981	0.273482	341.181	1283.7	6.56357	37.6956
47	20yr	2	2	3	2	1	2	miscanthus	2.98624	22.354	0.133589	71.6699	1355.37	3.20613	40.9018
48	20yr	2	2	3	2	1	2	miscanthus	2.3955	15.798	0.151633	57.4919	1412.86	3.63919	44.541
49	20yr	2	2	3	2	1	2	miscanthus	2.51482	11.074	0.227092	60.3557	1473.22	5.45022	49.9912
53	20yr	2	1	3	3	1	3	miscanthus	4.18853	42.076	0.0995469	100.525	1573.74	2.38912	52.3803
54	20yr	2	1	3	3	1	3	miscanthus	11.0911	39.523	0.280625	266.187	1839.93	6.73499	59.1153
55	20yr	2	1	3	3	1	3	miscanthus	13.9716	51.981	0.268783	335.318	2175.25	6.45079	65.5661
59	20yr	2	2	3	3	1	3	miscanthus	1.12852	22.354	0.050484	27.0845	2202.33	1.21162	66.7777
60	20yr	2	2	3	3	1	3	miscanthus	3.06117	15.798	0.19377	73.4682	2275.8	4.65047	71.4282
61	20yr	2	2	3	3	1	3	miscanthus	2.91482	11.074	0.263213	69.9558	2345.76	6.31712	77.7453
65	20yr	2	1	3	7	4	4	miscanthus	2.93458	42.076	0.0697447	281.719	2627.48	6.69549	84.4408
66	20yr	2	1	3	7	4	4	miscanthus	3.93123	39.523	0.0994669	377.398	3004.87	9.54883	93.9896
67	20yr	2	1	3	7	4	4	miscanthus	11.7045	51.981	0.22517	1123.64	4128.51	21.6163	115.606
71	20yr	2	2	3	7	4	4	miscanthus	2.35952	22.354	0.105553	226.514	4355.02	10.1331	125.739
72	20yr	2	2	3	7	4	4	miscanthus	2.00275	15.798	0.126772	192.264	4547.29	12.1701	137.909
73	20yr	2	2	3	7	4	4	miscanthus	1.40551	11.074	0.12692	134.929	4682.22	12.1843	150.093
77	20yr	2	1	3	14	7	5	miscanthus	1.92441	42.076	0.0457366	323.302	5005.52	7.68376	157.777
78	20yr	2	1	3	14	7	5	miscanthus	6.40208	39.523	0.161984	1075.55	6081.07	27.2133	184.99
79	20yr	2	1	3	14	7	5	miscanthus	11.2656	51.981	0.216726	1892.62	7973.69	36.4099	221.4
83	20yr	2	2	3	14	7	5	miscanthus	1.62444	22.354	0.0726687	272.905	8246.6	12.2083	233.609
84	20yr	2	2	3	14	7	5	miscanthus	1.99541	15.798	0.126308	335.228	8581.83	21.2197	254.828
85	20yr	2	2	3	14	7	5	miscanthus	1.16749	11.074	0.105426	196.138	8777.96	17.7116	272.54
89	20yr	2	1	3	21	7	6	miscanthus	2.08481	42.076	0.0495487	350.248	9128.21	8.32418	280.864
90	20yr	2	1	3	21	7	6	miscanthus	6.11131	39.523	0.154627	1026.7	10154.9	25.9773	306.841
91	20yr	2	1	3	21	7	6	miscanthus	9.71339	51.981	0.186864	1631.85	11786.8	31.3932	338.235
95	20yr	2	2	3	21	7	6	miscanthus	1.55778	22.354	0.069687	261.708	12048.5	11.7074	349.942
96	20yr	2	2	3	21	7	6	miscanthus	1.56534	15.798	0.0990849	262.978	12311.4	16.6463	366.588
97	20yr	2	2	3	21	7	6	miscanthus	0.46838	11.074	0.0422954	78.6878	12390.1	7.10563	373.694
101	20yr	2	1	3	28	7	7	miscanthus	5.17227	42.076	0.122927	868.942	13259.1	20.6517	394.346
102	20yr	2	1	3	28	7	7	miscanthus	7.9506	39.523	0.201164	1335.7	14594.8	33.7955	428.141
103	20yr	2	1	3	28	7	7	miscanthus	10.5718	51.981	0.203379	1776.07	16370.8	34.1676	462.309
107	20yr	2	2	3	28	7	7	miscanthus	2.78183	22.354	0.124444	467.347	16838.2	20.9066	483.215
108	20yr	2	2	3	28	7	7	miscanthus	1.13533	15.798	0.0718656	190.736	17028.9	12.0734	495.289
109	20yr	2	2	3	28	7	7	miscanthus	1.99926	11.074	0.180536	335.875	17364.8	30.3301	525.619
113	20yr	2	1	3	35	7	8	miscanthus	2.01588	42.076	0.0479105	338.668	17703.5	8.04897	533.668
114	20yr	2	1	3	35	7	8	miscanthus	5.23614	39.523	0.132483	879.672	18583.1	22.2572	555.925
115	20yr	2	1	3	35	7	8	miscanthus	8.43222	51.981	0.162217	1416.61	19999.8	27.2525	583.178
119	20yr	2	2	3	35	7	8	miscanthus	0.576369	22.354	0.0257837	96.8299	20096.6	4.33166	587.509
120	20yr	2	2	3	35	7	8	miscanthus	1.04437	15.798	0.0661075	175.454	20272	11.1061	598.615
121	20yr	2	2	3	35	7	8	miscanthus	0.803694	11.074	0.0725748	135.021	20407.1	12.1926	610.808
125	20yr	2	1	3	42	7	9	miscanthus	2.07209	42.076	0.0492464	348.111	20755.2	8.27339	619.081
126	20yr	2	1	3	42	7	9	miscanthus	5.36672	39.523	0.135787	901.609	21656.8	22.8123	641.894
127	20yr	2	1	3	42	7	9	miscanthus	9.0299	51.981	0.173715	1517.02	23173.8	29.1842	671.078
131	20yr	2	2	3	42	7	9	miscanthus	2.19351	22.354	0.0981263	368.511	23542.3	16.4852	687.563
132	20yr	2	2	3	42	7	9	miscanthus	1.38429	15.798	0.0876242	232.56	23774.9	14.7209	702.284
133	20yr	2	2	3	42	7	9	miscanthus	1.15326	11.074	0.104141	193.748	23968.6	17.4957	719.78
134	muttenz	3	1	4	1	7	1	grassland	3.65369	40.612	0.0899658	613.82	613.82	15.1143	15.1143
135	muttenz	3	1	4	1	7	1	grassland	8.56663	31.481	0.272121	1439.19	2053.01	45.7162	60.8305
136	muttenz	3	2	4	1	7	1	grassland	2.25292	15.172	0.148492	378.491	2431.5	24.9466	85.7771
137	muttenz	3	1	4	1	7	1	grassland	6.67368	19.127	0.348914	1121.18	3552.68	58.6176	144.395
138	muttenz	3	2	4	1	7	1	grassland	1.3299	16.511	0.0805461	223.423	3776.1	13.5317	157.926
139	muttenz	3	1	4	8	7	4	grassland	4.31149	40.612	0.106163	724.33	4500.43	17.8354	175.762
140	muttenz	3	1	4	8	7	4	grassland	5.58059	31.481	0.177268	937.539	5437.97	29.7811	205.543
141	muttenz	3	2	4	8	7	4	grassland	1.20767	15.172	0.0795989	202.889	5640.86	13.3726	218.916
142	muttenz	3	1	4	8	7	4	grassland	5.19885	19.127	0.271807	873.406	6514.27	45.6635	264.579
143	muttenz	3	2	4	8	7	4	grassland	1.27787	16.511	0.0773951	214.682	6728.95	13.0024	277.581
144	muttenz	3	1	4	15	7	5	grassland	11.7079	40.612	0.288286	1966.92	8695.87	48.4321	326.014
145	muttenz	3	1	4	15	7	5	grassland	5.57718	31.481	0.17716	936.967	9632.84	29.7629	355.776
146	muttenz	3	2	4	15	7	5	grassland	0.609647	15.172	0.0401824	102.421	9735.26	6.75064	362.527
147	muttenz	3	1	4	15	7	5	grassland	2.82872	19.127	0.147891	475.225	10210.5	24.8458	387.373
148	muttenz	3	2	4	15	7	5	grassland	0.283105	16.511	0.0171465	47.5617	10258	2.88061	390.253
149	muttenz	3	1	4	22	7	6	grassland	11.8628	40.612	0.292101	1992.95	12251	49.0729	439.326
150	muttenz	3	1	4	22	7	6	grassland	2.01587	31.481	0.0640344	338.666	12589.7	10.7578	450.084
151	muttenz	3	2	4	22	7	6	grassland	0.397472	15.172	0.0261977	66.7752	12656.4	4.40121	454.485
152	muttenz	3	1	4	22	7	6	grassland	1.17612	19.127	0.0614902	197.589	12854	10.3304	464.816
153	muttenz	3	2	4	22	7	6	grassland	1.32034	16.511	0.0799674	221.817	13075.8	13.4345	478.25
154	muttenz	3	1	4	29	7	7	grassland	5.65048	40.612	0.139133	949.28	14025.1	23.3744	501.625
155	muttenz	3	1	4	29	7	7	grassland	4.40751	31.481	0.140005	740.462	14765.6	23.5209	525.146
156	muttenz	3	2	4	29	7	7	grassland	2.41838	15.172	0.159398	406.289	15171.9	26.7788	551.924
157	muttenz	3	1	4	29	7	7	grassland	4.27705	19.127	0.223613	718.544	15890.4	37.567	589.491
158	muttenz	3	2	4	29	7	7	grassland	2.15716	16.511	0.13065	362.402	16252.8	21.9491	611.441
159	5yr	1	1	2	1	1	1	grassland	9.95393	30.928	0.321842	238.894	238.894	7.72421	7.72421
160	5yr	1	1	2	1	1	1	grassland	8.30123	39.176	0.211896	199.229	438.124	5.0855	12.8097
161	5yr	1	1	2	1	1	1	grassland	3.58771	14.842	0.241727	86.105	524.229	5.80144	18.6112
162	5yr	1	2	2	1	1	1	grassland	0.712788	8.485	0.0840057	17.1069	541.336	2.01614	20.6273
163	5yr	1	2	2	1	1	1	grassland	0.352203	4.629	0.0760861	8.45286	549.789	1.82607	22.4534
164	5yr	1	2	2	1	1	1	grassland	0.325091	4.423	0.0735002	7.8022	557.591	1.76401	24.2174
165	5yr	1	1	2	2	1	2	grassland	8.52617	30.928	0.275678	204.628	762.219	6.61627	30.8336
166	5yr	1	1	2	2	1	2	grassland	7.05293	39.176	0.180032	169.27	931.489	4.32076	35.1544
167	5yr	1	1	2	2	1	2	grassland	2.88072	14.842	0.194092	69.1372	1000.63	4.65821	39.8126
168	5yr	1	2	2	2	1	2	grassland	0.416746	8.485	0.0491156	10.0019	1010.63	1.17877	40.9914
169	5yr	1	2	2	2	1	2	grassland	0.734525	4.629	0.158679	17.6286	1028.26	3.80829	44.7997
170	5yr	1	2	2	2	1	2	grassland	0.940889	4.423	0.212726	22.5813	1050.84	5.10543	49.9051
171	5yr	1	1	2	3	1	3	grassland	9.77007	30.928	0.315897	234.482	1285.32	7.58154	57.4866
172	5yr	1	1	2	3	1	3	grassland	8.53269	39.176	0.217804	204.785	1490.1	5.2273	62.7139
173	5yr	1	1	2	3	1	3	grassland	4.27159	14.842	0.287804	102.518	1592.62	6.90729	69.6212
174	5yr	1	2	2	3	1	3	grassland	2.33588	8.485	0.275295	56.061	1648.68	6.60708	76.2283
175	5yr	1	2	2	3	1	3	grassland	1.69635	4.629	0.366462	40.7125	1689.4	8.7951	85.0234
176	5yr	1	2	2	3	1	3	grassland	0.963617	4.423	0.217865	23.1268	1712.52	5.22876	90.2522
177	5yr	1	1	2	7	4	4	grassland	6.18894	30.928	0.200108	594.138	2306.66	19.2104	109.463
178	5yr	1	1	2	7	4	4	grassland	4.54834	39.176	0.1161	436.64	2743.3	11.1456	120.608
179	5yr	1	1	2	7	4	4	grassland	2.16812	14.842	0.14608	208.139	2951.44	14.0237	134.632
180	5yr	1	2	2	7	4	4	grassland	0.63526	8.485	0.0748686	60.985	3012.43	7.18738	141.819
181	5yr	1	2	2	7	4	4	grassland	0.444882	4.629	0.0961076	42.7087	3055.13	9.22633	151.046
182	5yr	1	2	2	7	4	4	grassland	0.418416	4.423	0.0946001	40.168	3095.3	9.08161	160.127
183	5yr	1	1	2	14	7	5	grassland	5.57731	30.928	0.180332	936.987	4032.29	30.2958	190.423
184	5yr	1	1	2	14	7	5	grassland	5.41193	39.176	0.138144	909.204	4941.49	23.2082	213.631
185	5yr	1	1	2	14	7	5	grassland	1.80146	14.842	0.121376	302.645	5244.14	20.3911	234.022
186	5yr	1	2	2	14	7	5	grassland	0.482827	8.485	0.0569036	81.115	5325.25	9.55981	243.582
187	5yr	1	2	2	14	7	5	grassland	0.120362	4.629	0.0260016	20.2207	5345.47	4.36827	247.95
188	5yr	1	2	2	14	7	5	grassland	-0.0623881	4.423	-0.0141054	-10.4812	5334.99	-2.3697	245.581
189	5yr	1	1	2	21	7	6	grassland	6.09704	30.928	0.197137	1024.3	6359.3	33.1189	278.699
190	5yr	1	1	2	21	7	6	grassland	5.43274	39.176	0.138675	912.701	7272	23.2975	301.997
191	5yr	1	1	2	21	7	6	grassland	1.85663	14.842	0.125093	311.914	7583.91	21.0156	323.013
192	5yr	1	2	2	21	7	6	grassland	0.530875	8.485	0.0625663	89.187	7673.1	10.5111	333.524
193	5yr	1	2	2	21	7	6	grassland	0.310529	4.629	0.0670833	52.1688	7725.27	11.27	344.794
194	5yr	1	2	2	21	7	6	grassland	0.237584	4.423	0.0537156	39.9141	7765.18	9.02422	353.818
195	5yr	1	1	2	28	7	7	grassland	6.7374	30.928	0.217841	1131.88	8897.06	36.5974	390.415
196	5yr	1	1	2	28	7	7	grassland	5.60459	39.176	0.143062	941.572	9838.63	24.0344	414.45
197	5yr	1	1	2	28	7	7	grassland	3.81696	14.842	0.257173	641.25	10479.9	43.2051	457.655
198	5yr	1	2	2	28	7	7	grassland	0.263185	8.485	0.0310177	44.2151	10524.1	5.21098	462.866
199	5yr	1	2	2	28	7	7	grassland	2.08648	4.629	0.450742	350.529	10874.6	75.7246	538.59
200	5yr	1	2	2	28	7	7	grassland	-0.539335	4.423	-0.121939	-90.6082	10784	-20.4857	518.105
201	5yr	1	1	2	35	7	8	grassland	5.47938	30.928	0.177166	920.536	11704.6	29.7638	547.869
202	5yr	1	1	2	35	7	8	grassland	4.97386	39.176	0.126962	835.609	12540.2	21.3296	569.198
203	5yr	1	1	2	35	7	8	grassland	1.95973	14.842	0.132039	329.234	12869.4	22.1826	591.381
204	5yr	1	2	2	35	7	8	grassland	0.0211245	8.485	0.00248962	3.54891	12872.9	0.418257	591.799
205	5yr	1	2	2	35	7	8	grassland	0.0401347	4.629	0.00867027	6.74263	12879.7	1.45661	593.256
206	5yr	1	2	2	35	7	8	grassland	0.263878	4.423	0.0596604	44.3315	12924	10.023	603.279
207	5yr	1	1	2	42	7	9	grassland	5.17707	30.928	0.167391	869.747	13793.8	28.1217	631.4
208	5yr	1	1	2	42	7	9	grassland	3.85289	39.176	0.0983483	647.286	14441.1	16.5225	647.923
209	5yr	1	1	2	42	7	9	grassland	1.67831	14.842	0.113078	281.956	14723	18.9972	666.92
210	5yr	1	2	2	42	7	9	grassland	0.817629	8.485	0.0963617	137.362	14860.4	16.1888	683.109
211	5yr	1	2	2	42	7	9	grassland	0.200965	4.629	0.0434143	33.7621	14894.1	7.2936	690.402
212	5yr	1	2	2	42	7	9	grassland	0.237858	4.423	0.0537775	39.9602	14934.1	9.03463	699.437
213	20yr	2	1	3	1	1	1	grassland	9.95393	30.928	0.321842	238.894	238.894	7.72421	7.72421
214	20yr	2	1	3	1	1	1	grassland	8.30123	39.176	0.211896	199.229	438.124	5.0855	12.8097
215	20yr	2	1	3	1	1	1	grassland	3.58771	14.842	0.241727	86.105	524.229	5.80144	18.6112
216	20yr	2	2	3	1	1	1	grassland	0.712788	8.485	0.0840057	17.1069	541.336	2.01614	20.6273
217	20yr	2	2	3	1	1	1	grassland	0.352203	4.629	0.0760861	8.45286	549.789	1.82607	22.4534
218	20yr	2	2	3	1	1	1	grassland	0.325091	4.423	0.0735002	7.8022	557.591	1.76401	24.2174
219	20yr	2	1	3	2	1	2	grassland	8.52617	30.928	0.275678	204.628	762.219	6.61627	30.8336
220	20yr	2	1	3	2	1	2	grassland	7.05293	39.176	0.180032	169.27	931.489	4.32076	35.1544
221	20yr	2	1	3	2	1	2	grassland	2.88072	14.842	0.194092	69.1372	1000.63	4.65821	39.8126
222	20yr	2	2	3	2	1	2	grassland	0.416746	8.485	0.0491156	10.0019	1010.63	1.17877	40.9914
223	20yr	2	2	3	2	1	2	grassland	0.734525	4.629	0.158679	17.6286	1028.26	3.80829	44.7997
224	20yr	2	2	3	2	1	2	grassland	0.940889	4.423	0.212726	22.5813	1050.84	5.10543	49.9051
225	20yr	2	1	3	3	1	3	grassland	9.77007	30.928	0.315897	234.482	1285.32	7.58154	57.4866
226	20yr	2	1	3	3	1	3	grassland	8.53269	39.176	0.217804	204.785	1490.1	5.2273	62.7139
227	20yr	2	1	3	3	1	3	grassland	4.27159	14.842	0.287804	102.518	1592.62	6.90729	69.6212
228	20yr	2	2	3	3	1	3	grassland	2.33588	8.485	0.275295	56.061	1648.68	6.60708	76.2283
229	20yr	2	2	3	3	1	3	grassland	1.69635	4.629	0.366462	40.7125	1689.4	8.7951	85.0234
230	20yr	2	2	3	3	1	3	grassland	0.963617	4.423	0.217865	23.1268	1712.52	5.22876	90.2522
231	20yr	2	1	3	7	4	4	grassland	6.18894	30.928	0.200108	594.138	2306.66	19.2104	109.463
232	20yr	2	1	3	7	4	4	grassland	4.54834	39.176	0.1161	436.64	2743.3	11.1456	120.608
233	20yr	2	1	3	7	4	4	grassland	2.16812	14.842	0.14608	208.139	2951.44	14.0237	134.632
234	20yr	2	2	3	7	4	4	grassland	0.63526	8.485	0.0748686	60.985	3012.43	7.18738	141.819
235	20yr	2	2	3	7	4	4	grassland	0.444882	4.629	0.0961076	42.7087	3055.13	9.22633	151.046
236	20yr	2	2	3	7	4	4	grassland	0.418416	4.423	0.0946001	40.168	3095.3	9.08161	160.127
237	20yr	2	1	3	14	7	5	grassland	5.57731	30.928	0.180332	936.987	4032.29	30.2958	190.423
238	20yr	2	1	3	14	7	5	grassland	5.41193	39.176	0.138144	909.204	4941.49	23.2082	213.631
239	20yr	2	1	3	14	7	5	grassland	1.80146	14.842	0.121376	302.645	5244.14	20.3911	234.022
240	20yr	2	2	3	14	7	5	grassland	0.482827	8.485	0.0569036	81.115	5325.25	9.55981	243.582
241	20yr	2	2	3	14	7	5	grassland	0.120362	4.629	0.0260016	20.2207	5345.47	4.36827	247.95
242	20yr	2	2	3	14	7	5	grassland	-0.0623881	4.423	-0.0141054	-10.4812	5334.99	-2.3697	245.581
243	20yr	2	1	3	21	7	6	grassland	6.09704	30.928	0.197137	1024.3	6359.3	33.1189	278.699
244	20yr	2	1	3	21	7	6	grassland	5.43274	39.176	0.138675	912.701	7272	23.2975	301.997
245	20yr	2	1	3	21	7	6	grassland	1.85663	14.842	0.125093	311.914	7583.91	21.0156	323.013
246	20yr	2	2	3	21	7	6	grassland	0.530875	8.485	0.0625663	89.187	7673.1	10.5111	333.524
247	20yr	2	2	3	21	7	6	grassland	0.310529	4.629	0.0670833	52.1688	7725.27	11.27	344.794
248	20yr	2	2	3	21	7	6	grassland	0.237584	4.423	0.0537156	39.9141	7765.18	9.02422	353.818
249	20yr	2	1	3	28	7	7	grassland	6.7374	30.928	0.217841	1131.88	8897.06	36.5974	390.415
250	20yr	2	1	3	28	7	7	grassland	5.60459	39.176	0.143062	941.572	9838.63	24.0344	414.45
251	20yr	2	1	3	28	7	7	grassland	3.81696	14.842	0.257173	641.25	10479.9	43.2051	457.655
252	20yr	2	2	3	28	7	7	grassland	0.263185	8.485	0.0310177	44.2151	10524.1	5.21098	462.866
253	20yr	2	2	3	28	7	7	grassland	2.08648	4.629	0.450742	350.529	10874.6	75.7246	538.59
254	20yr	2	2	3	28	7	7	grassland	-0.539335	4.423	-0.121939	-90.6082	10784	-20.4857	518.105
255	20yr	2	1	3	35	7	8	grassland	5.47938	30.928	0.177166	920.536	11704.6	29.7638	547.869
256	20yr	2	1	3	35	7	8	grassland	4.97386	39.176	0.126962	835.609	12540.2	21.3296	569.198
257	20yr	2	1	3	35	7	8	grassland	1.95973	14.842	0.132039	329.234	12869.4	22.1826	591.381
258	20yr	2	2	3	35	7	8	grassland	0.0211245	8.485	0.00248962	3.54891	12872.9	0.418257	591.799
259	20yr	2	2	3	35	7	8	grassland	0.0401347	4.629	0.00867027	6.74263	12879.7	1.45661	593.256
260	20yr	2	2	3	35	7	8	grassland	0.263878	4.423	0.0596604	44.3315	12924	10.023	603.279
261	20yr	2	1	3	42	7	9	grassland	5.17707	30.928	0.167391	869.747	13793.8	28.1217	631.4
262	20yr	2	1	3	42	7	9	grassland	3.85289	39.176	0.0983483	647.286	14441.1	16.5225	647.923
263	20yr	2	1	3	42	7	9	grassland	1.67831	14.842	0.113078	281.956	14723	18.9972	666.92
264	20yr	2	2	3	42	7	9	grassland	0.817629	8.485	0.0963617	137.362	14860.4	16.1888	683.109
265	20yr	2	2	3	42	7	9	grassland	0.200965	4.629	0.0434143	33.7621	14894.1	7.2936	690.402
266	20yr	2	2	3	42	7	9	grassland	0.237858	4.423	0.0537775	39.9602	14934.1	9.03463	699.437

## Sheet: pH
field	layer	ph	type	fieldcode	typecode
M-20	1	6.6	grassland	1	1
M-20	2	6.64	grassland	1	1
M-20	3	6.61	grassland	1	1
M-20	4	6.56	grassland	1	1
A-20	1	7	grassland	3	1
A-20	2	7.4	grassland	3	1
A-20	3	7.3	grassland	3	1
A-20	4	7.4	grassland	3	1
A-5	1	7	grassland	4	1
A-5	2	7.4	grassland	4	1
A-5	3	7.3	grassland	4	1
M-20	1	6.01	miscanthus	1	2
M-20	2	6.46	miscanthus	1	2
M-20	3	6.35	miscanthus	1	2
M-20	4	6.52	miscanthus	1	2
A-20	1	6.5	miscanthus	3	2
A-20	2	6.1	miscanthus	3	2
A-20	3	6.2	miscanthus	3	2
A-20	4	6.8	miscanthus	3	2
A-5	1	6.6	miscanthus	4	2
A-5	2	7.1	miscanthus	4	2
A-5	3	6.9	miscanthus	4	2
